# Supplementary material for: Peanut and Peanut-Based Foods Contamination by Toxigenic Fungi and Mycotoxins: Potential Risks for Beninese Consumers
Source: Toxins (Basel). 2025 Oct 29;17(11):532. doi: 10.3390/toxins17110532 (PMC12656416; doi:10.3390/toxins17110532)
Supplement: Supplementary file 1 [file toxins-17-00532-s001.zip]

Archive with 1 entries (1 files):
- toxins-3931370-supplementary.pdf
